# Supplementary material for: Spatial and Temporal Examination of Bivalve Communities in Several Estuaries of Southern California and Northern Baja California, MX
Source: PLoS One. 2016 Feb 3;11(2):e0148220. doi: 10.1371/journal.pone.0148220 (PMC4740503; doi:10.1371/journal.pone.0148220)
Supplement: S1 Table — (XLSX) [file pone.0148220.s001.xlsx]

## Sheet: SP_yr.avgs
		ML	ML	ML	ML	LPL	LPL	LPL	LPL	MB	MB	MB	MB	TJ	TJ	TJ	TJ	BSQN	BSQN	BSQN	BSQN	BSQC	BSQC	BSQC	BSQC
Species	Species abbreviations	60s- 70s	80s-mid 90s	late 90s-mid 00s	late 00s-mid 10s	60s- 70s	80s-mid 90s	late 90s-mid 00s	late 00s-mid 10s	60s- 70s	80s-mid 90s	late 90s-mid 00s	late 00s-mid 10s	60s- 70s	80s-mid 90s	late 90s-mid 00s	late 00s-mid 10s	60s- 70s	80s-mid 90s	late 90s-mid 00s	late 00s-mid 10s	60s- 70s	80s-mid 90s	late 90s-mid 00s	late 00s-mid 10s
Apolymetis biangulata	AB	3.98	0	0	0	0	0	0	0	0	0	0	0	1.135	0	0	0	0	0	0	0	0	0	0	0
Argopecten ventricosus	AV	0	0	0	0	0	0	0.377333	0	0	0	0	0	0	0	0.916574	0	0	0	0	0	0	0	0	0
Chione californiensis	CC	0	0	0	0	0	0	0	0	0	0	0	0	0	4.50667	0	1.06	0	0	0	0	0	0	0	0
Chione fluctifraga	CF	0	0	0	0	0	0	0	0	7	0	0	3.972	0	0	0.458333	0	0	0	0	0	0	0	0	0
Chione sp.	C	0	0	0	0	0	0	0.314167	0	0	0	0	0	0	0.628667	1.68996	0	0	0	0	0	0	0	0	0
Chione undatella	CU	0.65	0	0	0	0	0	0	0	0	0.8	0	1.402	1.825	2.05842	4.27383	0	0	0	0	0	0	0	0	0
Clinocardium nuttallii	CN	0	0	0	0	0	0	0	0	0	0	0	1.888	0	0	0	0	0	0	0	0	0	0	0	0
Cooperella subdiaphana	CS	0	0	0	0	0	0	0	0	0	0	0	0	0.405	0.5374	0	0	0	0	0	0	0	0	0	0
Cooperella sp.	CO	0	0	0	0	0	0	0	0	0	0	0	0	0	0	0.130926	0	0	0	0	0	0	0	0	0
Crassostrea sp.	CR	0	0	0	0	0	0	0	0	0	0	0	0	0	0	0.26	0	0	0	0	0	0	0	0	0
Cryptomya californica	CY	136.35	0	0	7.78	0	0	0	0	1	0	0	0	32.085	59.8935	3.67231	0	0	0	0	0	0	0	0	0
Cumingia californica	CM	0	0	0	0	0	0	0	0	0	0	0	0	0	0.0756	0.516574	0	0	0	0	0	0	0	0	0
Diplodonta orbellus	DO	3.005	0	0	0	0	0	0	0	0	0	0	0	0	0	0	0	0	0	0	0	0	0	0	0
Donax californicus	DC	0	0	0	0	0	0	0.377333	0	0	0	0	0	0.405	0	0	0	0	0	0	0	0	0	0	0
Florimetis obesa	FO	0	0	0	0	0	0	0	0	0	0	0	0	0.295	0	0	0	0	0	0	0	0	0	0	0
Laevicardium sp.	L	0	0	0	0	0	5.79939	1.132	0	0	0	0	0	0	0.497417	7.50004	0	0	0	0	0	0	0	0	0
Laevicardium substriatum	LS	0	0	0	0	12.4055	0	0	0	0	0	0	0	3.545	30.4198	11.8729	0	0	0	0	0	0	0	0	0
Leptopecten latiauratus	LL	0	0	0	0	0.5425	0	0	0	0	0	0	0	0	0	0	0	0	0	0	0	0	0	0	0
Leukoma laciniata	LE	0	0	0	0	2.71	0	0	0	0	0	0	0	0	0	0	0	0	0	0	0	0	0	0	0
Leukoma staminea	LU	39.98	0	0	29	0	9.18944	2.73517	0	3	0.325	0	0	49.695	508.704	293.563	41.585	0	0	0	0	0	0	0	0
Lyonsia californica	LC	0	0	0	0	0	0	0	0	0	0	0	0.304	0	0.40925	0.940222	0	0	0	0	0	0	0	0	0
Macoma indentata	MI	0	0	0	0	0	0	0	0	0	0	0	0	0	0.2264	0	0	0	0	0	0	0	0	0	0
Macoma nasuta	MN	2.5	0	0	73.57	0	3.1275	0	0	0	10.325	0	2.876	29.5	91.6539	29.8562	0.71	0	0	0	0	0	0	0	0
Macoma secta	MS	2.76	0	0	11.32	0	0	0	0	0	0	0	0.686	3.23	0	0	1.415	0	0	0	0	0	0	0	0
Macoma sp.	M	0	0	0	26.17	20.694	0	0	0	0	0	0	0	0	0	7.51372	7.86	0	0	0	0	0	0	0	0
Mactra sp.	MA	0	0	0	0	0	0	0	0	0	0	0	0	0	0.61	0	0	0	0	0	0	0	0	0	0
Mactrotoma californica	MC	0	0	0	0	0	0.174722	0	0	0	0	0	0	0.585	2.6596	0	0	0	0	0	0	0	0	0	0
Modiolus capax	MO	0	0	0	0	0	0	0	0	0	0	0	0	0	0.079	0	0	0	0	0	0	0	0	0	0
Musculista senhousia	MU	0	0	0	0	0	11.9403	1.25767	0	7	1153.08	188.8	27.414	0	60.8706	33.0025	0	0	0	0	0	0	0	0	0
Mya sp	MY	0	0	0	0	0	0	0	0	0	0	0	0	0	0	0.09	0	0	0	0	0	0	0	0	0
Mytilus galloprovincialis	MG	0	0	0	0	2.815	0	0	0	0	0	0	0	0	9.35375	3.53694	0	0	0	0	0	0	0	0	0
Nuttallia nuttallii	N	23.305	0	0	0	0	0	0	0	0	0	0	0	87.975	1.5186	0.602333	0	0	0	0	0	0	0	0	0
Ostrea sp.	O	0	0	0	0	0	0	0	0	0	0	0	0	0	0	0.67	0	0	0	0	0	0	0	0	0
Platyodon cancellatus	PC	0	0	0	0	0	0	0	0	0	0	0	0	0	0.126	0	0	0	0	0	0	0	0	0	0
Psammotreta obesa	PO	0	0	0	0	0	0	0	0	0	0	0	0	0	0.76	0	0	0	0	0	0	0	0	0	0
Saxidomus nuttalli	SA	0.325	0	0	0	0	0	0	0	0	0	0	0	0.585	3.2566	0.123704	0	0	0	0	0	0	0	0	0
Solen rosaceus	SR	0	0	0	0	0	0	0	0	0	0	0	0	0	5.52285	0.276481	0	0	0	0	0	0	0	0	0
Tagelus californianus	TA	4.385	0	0	174.72	2.9255	130.058	59.3597	29.2458	2	3.8	1.6	7.362	19.02	349.44	76.1551	11.75	0	0	0	0	0	0	0	0
Tellina carpenteri	TC	0	0	0	0	0	0	0	0	0	0	0	0	2.395	2.1844	43.6763	0	0	0	0	0	0	0	0	0
Tellina modesta	TM		0	0	0	0	0	0	0	0	0	0	0	0	0.336	0	0	0	0	0	0	0	0	0	0
Tellina sp.	T	0	0	0	0	0	1.92139	0.3145	0	0	0	0	0	0	7.95033	6.498	0	0	0	0	0	0	0	0	0
Tresus nuttallii	TN	0.565	0	0	0	3.034	0	0	0	0	0	0	0	1.135	1.2426	1.01907	0	0	0	0	0	0	0	0	0
Venerupis philippinarum	UN	0	0	0	1.41	0	0	0	0	0	0	0	7.494	0	0	0	0	0	0	0	0	0	0	0	0
Zirfaea pilsbryi	ZP	0	0	0	0	0	0	0	0	0	0	0	0	0	4.036	0	0	0	0	0	0	0	0	0	0
Unidentified species	UN	0	0	0	0	0	0	0	0	0	0	0	0	0	3.53	0	0	0	0	0	0	0	0	0	0
Site Avg.		217.805	0	0	323.97	45.124	162.211	65.8678	29.2458	20	1168.32	190.4	53.398	233.815	1153.09	528.816	64.38	0	0	0	0	0	0	0	0
SE		191.805	0	0	0	16.414	32.8762	19.7528	17.9959	0	890.875	0	22.6209	86.695	257.002	71.8871	48.81	0	0	0	0	0	0	0	0
